# Supplementary material for: Genome-Wide Identification and Analysis of the TIFY Gene Family in Grape
Source: PLoS One. 2012 Sep 11;7(9):e44465. doi: 10.1371/journal.pone.0044465 (PMC3439424; doi:10.1371/journal.pone.0044465)
Supplement: Table S1 — Details of publicly available grape array datasets and TIFY expression profiles. (XLS) [file pone.0044465.s001.xls]

## Sheet: experiment
Experiment Accession #	Experiment description	# of arrays in the experiment
E-MEXP-3045	Sulphur dioxide evokes large scale reprogramming of the grape berry transcriptome	12
E-GEOD-12842	Transcription profiling of grapevine Vitis vinifera cultivars Chardonnay and Incrocio Manzoni naturally infected with Bois Noir phytoplasma compared to healthy samples	10
E-GEOD-11857	Transcription profiling of grapevine resistance to downy mildew mediated by the Rpv1 and Rpv2 genes	12
E-MEXP-1524	Transcription profiling of grapevine cell culture treated with methyly jasmonate, salicylic acids and ethanol controls	12
E-GEOD-6404	Transcription profiling of V. vinifera Cabernet sauvignon and V. aestivalis Norton innoculated with Erysiphe necator conidiospores	72
VV1	short term abiotic stress Cabernet Sauvignon	48
VV16	Grape skin transcriptome in the berries grown on the vine treated with exogenous abscisic acid	12
VV17	Grape skin transcriptome in the berries cultured in vitro treated with exogenous abscisic acid.	8
VV2	Long-term Salt & Water Stress in Grapes	39
VV28	Gene expression associated with compatible viral diseases in berry	14
VV7	Gene expression associated with compatible viral diseases in grapevine cultivars	6
VV9	High temperature effect on Cabernet Sauvignon berries	12
		257
	http://www.plexdb.org/modules/PD_browse/experiment_browser.php?plex_name=GrapePLEX
	http://www.ebi.ac.uk/arrayexpress/browse.html?array=A-AFFY-78

## Sheet: comparision
exreriment accession	compariosn	treatment	control	other factors
E-GEOD-11857	DM-mock-Rpv1-Rpv2-	mildew	water	Rpv1-Rpv2-
E-GEOD-11857	DM-mock-Rpv1-Rpv2+	mildew	water	Rpv1-Rpv2+
E-GEOD-11857	DM-mock-Rpv1+Rpv2-	mildew	water	Rpv1+Rpv2-
E-GEOD-12842	BN-susceptible-BN-mock	infected	healthy	Chardonnay
E-GEOD-12842	BN-resistant-BN-mock	infected	healthy	Incrocio Manzoni
E-GEOD-6404	PM-resistant-PM-mock-0h	mildew	mock	Norton, 0h
E-GEOD-6404	PM-resistant-PM-mock-12h	mildew	mock	Norton, 12h
E-GEOD-6404	PM-resistant-PM-mock-24h	mildew	mock	Norton, 24h
E-GEOD-6404	PM-resistant-PM-mock-48h	mildew	mock	Norton, 48h
E-GEOD-6404	PM-resistant-PM-mock-4h	mildew	mock	Norton, 4h
E-GEOD-6404	PM-resistant-PM-mock-8h	mildew	mock	Norton, 8h
E-GEOD-6404	PM-susceptible-PM-mock-0h	mildew	mock	Cabernet sauvignon , 0h
E-GEOD-6404	PM-susceptible-PM-mock-12h	mildew	mock	Cabernet sauvignon , 12h
E-GEOD-6404	PM-susceptible-PM-mock-24h	mildew	mock	Cabernet sauvignon , 24h
E-GEOD-6404	PM-susceptible-PM-mock-48h	mildew	mock	Cabernet sauvignon , 48h
E-GEOD-6404	PM-susceptible-PM-mock-4h	mildew	mock	Cabernet sauvignon , 4h
E-GEOD-6404	PM-susceptible-PM-mock-8h	mildew	mock	Cabernet sauvignon , 8h
E-MEXP-1524	JA-ctrl (1)	jasmonic acid	control	none
E-MEXP-1524	MJ-ctrl (1)	methyl jasmonate	control	none
E-MEXP-1524	MJ-SA-ctrl (1)	methyl jasmonate + salicylic acid	control	none
E-MEXP-3045	MJ-ctrl (2)	methyl jasmonate	control	none
E-MEXP-3045	SA-ctrl (2)	salicylic acid	control	none
E-MEXP-3045	SA_MJ-ctrl (2)	salicylic acid + methyl jasmonate	control	none
E-MEXP-3045	SO2-ctrl (2)	Sulfur dioxide	control	none
vv16	ABA-ctrl-d14 (vv16)	ABA	control	14 day
vv16	ABA-ctrl-d28 (vv16)	ABA	control	28 day
vv17	ABA-ctrl-d03 (vv17)	ABA	control	3 day
vv17	ABA-ctrl-d10 (vv17)	ABA	control	10 day
vv1	cold-01h	cold	control	1 hour
vv1	cold-04h	cold	control	4 hour
vv1	cold-08h	cold	control	8 hour
vv1	peg-01h	PEG	control	1 hour
vv1	peg-04h	PEG	control	4 hour
vv1	peg-08h	PEG	control	8 hour
vv1	peg-24h	PEG	control	24 hour
vv1	salt-01h	salt	control	1 hour
vv1	salt-04h	salt	control	4 hour
vv1	salt-08h	salt	control	8 hour
vv1	salt-24h	salt	control	24 hour
vv28	virus-GLRaV-3-mock-Ripening	virus	control	Ripening
vv28	virus-GLRaV-3-mock-Veraison	virus	control	Veraison
vv2	salinity-d04	salinity	control	4 day
vv2	salinity-d08	salinity	control	8 day
vv2	salinity-d12	salinity	control	12 day
vv2	salinity-d16	salinity	control	16 day
vv2	waterDef-d04	water deficit	control	4 day
vv2	waterDef-d08	water deficit	control	8 day
vv2	waterDef-d12	water deficit	control	12 day
vv2	waterDef-d16	water deficit	control	16 day
vv7	virus-GLRaV-3-mock (vv7)	virus	control	none
vv9	highTemp-week2	high temperature	control	2 week
vv9	highTemp-week4	high temperature	control	4 week
vv9	highTemp-week6	high temperature	control	6 week

## Sheet: All
Probe	Name	DM-Rpv1-Rpv2-(logFC)	DM-Rpv1-Rpv2-(adjust_p_value)	DM-Rpv1-Rpv2+(logFC)	DM-Rpv1-Rpv2+(adjust_p_value)	DM-Rpv1+Rpv2-(logFC)	DM-Rpv1+Rpv2-(adjust_p_value)	BN-susceptible(logFC)	BN-susceptible(adjust_p_value)	BN-resistant(logFC)	BN-resistant(adjust_p_value)	PM-resistant-0h(logFC)	PM-resistant-0h(adjust_p_value)	PM-resistant-4h(logFC)	PM-resistant-4h(adjust_p_value)	PM-resistant-8h(logFC)	PM-resistant-8h(adjust_p_value)	PM-resistant-12h(logFC)	PM-resistant-12h(adjust_p_value)	PM-resistant-24h(logFC)	PM-resistant-24h(adjust_p_value)	PM-resistant-48h(logFC)	PM-resistant-48h(adjust_p_value)	PM-susceptible-0h(logFC)	PM-susceptible-0h(adjust_p_value)	PM-susceptible-4h(logFC)	PM-susceptible-4h(adjust_p_value)	PM-susceptible-8h(logFC)	PM-susceptible-8h(adjust_p_value)	PM-susceptible-12h(logFC)	PM-susceptible-12h(adjust_p_value)	PM-susceptible-24h(logFC)	PM-susceptible-24h(adjust_p_value)	PM-susceptible-48h(logFC)	PM-susceptible-48h(adjust_p_value)	virus-vv7(logFC)	virus-vv7(adjust_p_value)	virus-Ripening(logFC)	virus-Ripening(adjust_p_value)	virus-Veraison(logFC)	virus-Veraison(adjust_p_value)	cold-01h(logFC)	cold-01h(adjust_p_value)	cold-04h(logFC)	cold-04h(adjust_p_value)	cold-08h(logFC)	cold-08h(adjust_p_value)	peg-01h(logFC)	peg-01h(adjust_p_value)
1621774_at	VvPPD2	0.00438441	1	0	1	-0.0633265	0.455074	absent	1	0.000363635	1	0	1	0	1	0	1	0	1	0	1	0.0411443	1	-4.44089e-16	1	-0.0105917	1	-0.004918	1	-4.44089e-16	1	0.00407413	1	-0.0162607	1	absent	absent	absent	absent	absent	absent	0	1	0	1	0	1	0.00791541	0.858077
1618003_at	VvPPD2	-0.00139933	1	-0.220949	0.407045	0.114157	0.817988	-0.0215815	1	0.768129	0.0925926	-0.0347391	1	-0.030203	1	-0.0160433	1	0.122057	1	-0.0697989	1	0.0789468	1	0.0238631	1	0.0868842	1	-0.0564047	1	0.104931	1	-0.0207924	1	0.44424	0.373691	-0.0298008	0.82372	0.447218	0.000328972	-0.0532229	0.871296	-0.142142	0.864333	-0.139552	0.808845	-0.344869	0.223629	0.20796	0.901356
1620470_at	VvJAZ11	0.744369	0.136886	-0.0374806	0.973873	0.35279	0.346201	-1.09525	0.115871	0.33286	0.75435	0.0581454	1	0.183367	1	0.159152	1	0.134172	1	-0.0817373	1	-0.0526277	1	-0.164693	1	-0.0983831	1	0.08269	1	-0.037761	1	-0.0384463	1	-0.310291	1	-0.862195	0.141675	-0.0984177	0.62067	0.0628578	0.989621	0.0263384	1	-0.520452	0.0222463	-0.647265	0.00166233	0.140264	0.955806
1611640_at	VvZML3	-0.00455003	1	0.482873	0.0255556	0.0339213	0.985722	0.310649	0.420786	0.522079	0.291242	-0.071276	1	-0.0794034	1	0.131945	1	-0.0312461	1	-0.039332	1	-0.0755804	1	0.116381	1	-0.0575592	1	-0.0177786	1	0.0397158	1	0.22421	0.916105	0.254163	0.732173	0.19121	0.749262	-0.2036	0.053201	-0.0938404	0.706588	0.0139509	1	-0.0568888	0.847863	-0.078903	0.62451	0.0648139	1
1616823_at	VvZML4	-0.233007	0.0478978	-0.325708	0.00197011	-0.448855	0.00157108	-0.162513	0.479821	0.132119	0.672799	0.0370703	1	-0.0024158	1	0.19876	1	0.0456666	1	0.0176566	1	-0.0824208	1	0.19556	1	-0.0107852	1	0.0248277	1	-0.0489522	1	-0.16322	1	-0.127262	1	-0.41296	0.746351	0.267663	0.0748617	-0.0143197	1	-0.18846	0.102285	-0.134104	0.217086	-0.0974302	0.33339	0.184736	0.200086
1616125_at	VvJAZ1	0.181652	0.741454	-0.360825	0.173866	-0.27224	0.41076	-0.710844	0.0437589	-0.806706	0.0726801	-0.0607685	1	0.307157	1	0.00846222	1	0.0676891	1	0.164628	1	0.0713826	1	-0.142588	1	0.0252081	1	0.231863	1	0.435575	0.767101	0.0854068	1	0.00462631	1	-0.372128	0.641562	-0.255537	0.10376	-0.10763	0.819779	-0.0854535	0.992264	0.449071	0.12891	0.722291	0.00457129	0.244603	0.785059
1607780_x_at	VvJAZ1	0.293086	0.272326	-0.309711	0.0756942	-0.322281	0.119643	-0.730798	0.0131506	-0.840718	0.0232605	-0.202036	1	0.164474	1	0.13814	1	0.0481783	1	-0.00277689	1	0.0198	1	-0.000846973	1	0.0707112	1	0.111215	1	0.347115	0.828319	0.0979747	1	0.0180424	1	-0.477077	0.638555	-0.00964671	1	-0.0796546	0.819582	0.040402	1	0.388912	0.140842	0.792966	0.000576422	0.200671	0.832762
1617480_at	VvZML1	-0.165532	0.688099	-0.279037	0.189539	-0.125908	0.692256	-0.34715	0.712106	-0.401552	0.73621	0.0958303	1	0.0728325	1	-0.175796	1	-0.0908971	1	-0.0829442	1	-0.052074	1	-0.264236	1	-0.0341611	1	-0.27504	1	-0.143299	1	-0.334299	1	-0.222015	1	-1.24716	0.126186	-0.230643	0.248716	0.171158	0.729409	-0.495068	0.00993463	-0.0541855	0.940044	0.133691	0.475005	0.321882	0.197919
1612742_s_at	VvZML2	-0.238911	0.626438	-0.313717	0.239887	-0.280505	0.403952	-0.481143	0.245786	-0.380728	0.484541	-0.0577939	1	-0.0827554	1	0.00442313	1	-0.0348453	1	-0.0307736	1	0.0784543	1	0.0616973	1	0.11532	1	0.0132962	1	-0.0253352	1	-0.132488	1	-0.135486	1	-0.823397	0.217579	0.106589	0.634624	0.211799	0.61352	-0.257765	0.232676	0.21441	0.284325	0.158977	0.384301	0.0805805	1
1613770_s_at	VvJAZ9	0.522009	0.345028	0.754885	0.0432758	0.393879	0.347251	0.34244	0.70877	-1.27291	0.204307	0.580872	1	-0.0268387	1	0.516395	1	0.937767	1	0.0383971	1	0.501668	1	0.890959	1	1.00266	1	0.0146067	1	1.72763	0.94014	1.41457	0.936982	0.397997	1	-0.982186	0.749262	-0.255639	0.405915	-0.457482	0.413827	1.42307	0.37035	4.51945	0.000321011	5.17517	1.30576e-05	-0.523457	1
1610372_at	VvJAZ4	0.544011	0.445403	0.708849	0.100507	0.393438	0.45955	0.995582	0.207122	0.340121	0.79833	-0.144561	1	0.309709	1	0.433904	1	0.528534	1	0.228879	1	0.341436	1	0.134027	1	1.49418	0.558149	0.349395	1	1.96389	0.0731355	0.854417	0.936982	0.831314	0.875476	-0.0672398	1	-0.972531	0.000733945	0.0374299	1	0.411878	0.7807	1.81742	0.00996999	2.46783	0.000163358	-0.0567729	1
1611521_at	VvPPD1	-0.037623	0.809849	0.0273159	0.725374	0.00377342	1	0.188487	0.658441	-0.131558	0.843744	0.14081	1	-0.102124	1	-0.0333589	1	0.1366	1	-0.0656871	1	-0.0524308	1	-0.0366584	1	-0.256055	1	-0.0153601	1	0.0606277	1	0.0977128	1	-0.014005	1	0.0902439	0.761791	0.464968	0.0735114	0.116259	0.94811	0.270574	0.355959	-0.231208	0.390637	-0.286387	0.181101	0.167156	0.88016
1617224_at	VvZML2	-0.0484062	0.644759	0	1	-1.09e-05	1	0.410731	0.380215	-0.0224381	1	0	1	-0.0383369	1	0.0237672	1	0.0365481	1	0	1	-0.0274871	1	0.0489035	1	-0.1441	1	0.0352535	1	0.012108	1	-0.203979	0.18436	-0.00532368	1	absent	absent	-0.118937	0.521909	-0.0315612	1	-0.0166656	1	-0.22161	0.0863949	-0.0845371	0.555004	0.0144229	1
1613401_at	VvZML2	0.156	0.544708	0.145614	0.31645	0.0115298	1	0.309141	0.085088	0.274429	0.222895	-0.103204	1	0.0234281	1	0.0769971	1	0.0707477	1	0.0988005	1	0.0181133	1	0.322018	0.878709	0.0105439	1	0.00961003	1	-0.0979719	1	-0.15419	1	0.0263719	1	0.158375	0.977956	0.101739	0.520403	-0.111289	0.776817	-0.00527561	1	0.0411419	1	-0.089309	0.745288	-0.0657799	1
1613136_at	VvJAZ5	0.661539	0.320187	0.599547	0.149128	0.1613	0.842603	0.918155	0.458996	-0.381388	0.870523	0.939775	1	-0.419387	1	0.156716	1	1.05615	1	-0.00926601	1	0.357783	1	1.04662	1	0.276254	1	0.0988379	1	1.10757	1	0.286111	1	0.0695153	1	-1.57568	0.793509	-0.429193	0.273348	-0.149942	0.980339	2.61818	0.0650913	5.36156	4.76265e-05	5.87606	2.65706e-06	-0.264607	1
1615500_at	VvCOI1	-0.33762	0.212907	-0.569818	0.00981521	-0.277165	0.179601	0.480504	0.420809	0.633023	0.398041	-0.0176107	1	0.0507114	1	0.0400839	1	-0.15789	1	0.00906701	1	0.00478901	1	0.00929709	1	-0.0618101	1	-0.0635471	1	-0.174874	1	0.173408	1	0.019688	1	0.85401	0.625398	0.699972	0.000695448	0.0440345	1	0.297099	0.155463	-0.397606	0.0268753	0.172189	0.719644	0.172189	0.719644
[truncated: 58 more columns]

## Sheet: biotic
Probe	Name	DM-Rpv1-Rpv2-(logFC)	DM-Rpv1-Rpv2-(adjust_p_value)	DM-Rpv1-Rpv2+(logFC)	DM-Rpv1-Rpv2+(adjust_p_value)	DM-Rpv1+Rpv2-(logFC)	DM-Rpv1+Rpv2-(adjust_p_value)	BN-susceptible(logFC)	BN-susceptible(adjust_p_value)	BN-resistant(logFC)	BN-resistant(adjust_p_value)	PM-resistant-0h(logFC)	PM-resistant-0h(adjust_p_value)	PM-resistant-4h(logFC)	PM-resistant-4h(adjust_p_value)	PM-resistant-8h(logFC)	PM-resistant-8h(adjust_p_value)	PM-resistant-12h(logFC)	PM-resistant-12h(adjust_p_value)	PM-resistant-24h(logFC)	PM-resistant-24h(adjust_p_value)	PM-resistant-48h(logFC)	PM-resistant-48h(adjust_p_value)	PM-susceptible-0h(logFC)	PM-susceptible-0h(adjust_p_value)	PM-susceptible-4h(logFC)	PM-susceptible-4h(adjust_p_value)	PM-susceptible-8h(logFC)	PM-susceptible-8h(adjust_p_value)	PM-susceptible-12h(logFC)	PM-susceptible-12h(adjust_p_value)	PM-susceptible-24h(logFC)	PM-susceptible-24h(adjust_p_value)	PM-susceptible-48h(logFC)	PM-susceptible-48h(adjust_p_value)	virus-vv7(logFC)	virus-vv7(adjust_p_value)	virus-Ripening(logFC)	virus-Ripening(adjust_p_value)	virus-Veraison(logFC)	virus-Veraison(adjust_p_value)
1621774_at	VvPPD2	0.00438441	1	0	1	-0.0633265	0.455074	absent	1	0.000363635	1	0	1	0	1	0	1	0	1	0	1	0.0411443	1	-4.44089e-16	1	-0.0105917	1	-0.004918	1	-4.44089e-16	1	0.00407413	1	-0.0162607	1	absent	absent	absent	absent	absent	absent
1618003_at	VvPPD2	-0.00139933	1	-0.220949	0.407045	0.114157	0.817988	-0.0215815	1	0.768129	0.0925926	-0.0347391	1	-0.030203	1	-0.0160433	1	0.122057	1	-0.0697989	1	0.0789468	1	0.0238631	1	0.0868842	1	-0.0564047	1	0.104931	1	-0.0207924	1	0.44424	0.373691	-0.0298008	0.82372	0.447218	0.000328972	-0.0532229	0.871296
1620470_at	VvJAZ11	0.744369	0.136886	-0.0374806	0.973873	0.35279	0.346201	-1.09525	0.115871	0.33286	0.75435	0.0581454	1	0.183367	1	0.159152	1	0.134172	1	-0.0817373	1	-0.0526277	1	-0.164693	1	-0.0983831	1	0.08269	1	-0.037761	1	-0.0384463	1	-0.310291	1	-0.862195	0.141675	-0.0984177	0.62067	0.0628578	0.989621
1611640_at	VvZML3	-0.00455003	1	0.482873	0.0255556	0.0339213	0.985722	0.310649	0.420786	0.522079	0.291242	-0.071276	1	-0.0794034	1	0.131945	1	-0.0312461	1	-0.039332	1	-0.0755804	1	0.116381	1	-0.0575592	1	-0.0177786	1	0.0397158	1	0.22421	0.916105	0.254163	0.732173	0.19121	0.749262	-0.2036	0.053201	-0.0938404	0.706588
1616823_at	VvZML4	-0.233007	0.0478978	-0.325708	0.00197011	-0.448855	0.00157108	-0.162513	0.479821	0.132119	0.672799	0.0370703	1	-0.0024158	1	0.19876	1	0.0456666	1	0.0176566	1	-0.0824208	1	0.19556	1	-0.0107852	1	0.0248277	1	-0.0489522	1	-0.16322	1	-0.127262	1	-0.41296	0.746351	0.267663	0.0748617	-0.0143197	1
1616125_at	VvJAZ1	0.181652	0.741454	-0.360825	0.173866	-0.27224	0.41076	-0.710844	0.0437589	-0.806706	0.0726801	-0.0607685	1	0.307157	1	0.00846222	1	0.0676891	1	0.164628	1	0.0713826	1	-0.142588	1	0.0252081	1	0.231863	1	0.435575	0.767101	0.0854068	1	0.00462631	1	-0.372128	0.641562	-0.255537	0.10376	-0.10763	0.819779
1607780_x_at	VvJAZ1	0.293086	0.272326	-0.309711	0.0756942	-0.322281	0.119643	-0.730798	0.0131506	-0.840718	0.0232605	-0.202036	1	0.164474	1	0.13814	1	0.0481783	1	-0.00277689	1	0.0198	1	-0.000846973	1	0.0707112	1	0.111215	1	0.347115	0.828319	0.0979747	1	0.0180424	1	-0.477077	0.638555	-0.00964671	1	-0.0796546	0.819582
1617480_at	VvZML1	-0.165532	0.688099	-0.279037	0.189539	-0.125908	0.692256	-0.34715	0.712106	-0.401552	0.73621	0.0958303	1	0.0728325	1	-0.175796	1	-0.0908971	1	-0.0829442	1	-0.052074	1	-0.264236	1	-0.0341611	1	-0.27504	1	-0.143299	1	-0.334299	1	-0.222015	1	-1.24716	0.126186	-0.230643	0.248716	0.171158	0.729409
1612742_s_at	VvZML2	-0.238911	0.626438	-0.313717	0.239887	-0.280505	0.403952	-0.481143	0.245786	-0.380728	0.484541	-0.0577939	1	-0.0827554	1	0.00442313	1	-0.0348453	1	-0.0307736	1	0.0784543	1	0.0616973	1	0.11532	1	0.0132962	1	-0.0253352	1	-0.132488	1	-0.135486	1	-0.823397	0.217579	0.106589	0.634624	0.211799	0.61352
1613770_s_at	VvJAZ9	0.522009	0.345028	0.754885	0.0432758	0.393879	0.347251	0.34244	0.70877	-1.27291	0.204307	0.580872	1	-0.0268387	1	0.516395	1	0.937767	1	0.0383971	1	0.501668	1	0.890959	1	1.00266	1	0.0146067	1	1.72763	0.94014	1.41457	0.936982	0.397997	1	-0.982186	0.749262	-0.255639	0.405915	-0.457482	0.413827
1610372_at	VvJAZ4	0.544011	0.445403	0.708849	0.100507	0.393438	0.45955	0.995582	0.207122	0.340121	0.79833	-0.144561	1	0.309709	1	0.433904	1	0.528534	1	0.228879	1	0.341436	1	0.134027	1	1.49418	0.558149	0.349395	1	1.96389	0.0731355	0.854417	0.936982	0.831314	0.875476	-0.0672398	1	-0.972531	0.000733945	0.0374299	1
1611521_at	VvPPD1	-0.037623	0.809849	0.0273159	0.725374	0.00377342	1	0.188487	0.658441	-0.131558	0.843744	0.14081	1	-0.102124	1	-0.0333589	1	0.1366	1	-0.0656871	1	-0.0524308	1	-0.0366584	1	-0.256055	1	-0.0153601	1	0.0606277	1	0.0977128	1	-0.014005	1	0.0902439	0.761791	0.464968	0.0735114	0.116259	0.94811
1617224_at	VvZML2	-0.0484062	0.644759	0	1	-1.09e-05	1	0.410731	0.380215	-0.0224381	1	0	1	-0.0383369	1	0.0237672	1	0.0365481	1	0	1	-0.0274871	1	0.0489035	1	-0.1441	1	0.0352535	1	0.012108	1	-0.203979	0.18436	-0.00532368	1	absent	absent	-0.118937	0.521909	-0.0315612	1
1613401_at	VvZML2	0.156	0.544708	0.145614	0.31645	0.0115298	1	0.309141	0.085088	0.274429	0.222895	-0.103204	1	0.0234281	1	0.0769971	1	0.0707477	1	0.0988005	1	0.0181133	1	0.322018	0.878709	0.0105439	1	0.00961003	1	-0.0979719	1	-0.15419	1	0.0263719	1	0.158375	0.977956	0.101739	0.520403	-0.111289	0.776817
1613136_at	VvJAZ5	0.661539	0.320187	0.599547	0.149128	0.1613	0.842603	0.918155	0.458996	-0.381388	0.870523	0.939775	1	-0.419387	1	0.156716	1	1.05615	1	-0.00926601	1	0.357783	1	1.04662	1	0.276254	1	0.0988379	1	1.10757	1	0.286111	1	0.0695153	1	-1.57568	0.793509	-0.429193	0.273348	-0.149942	0.980339
1615500_at	VvCOI1	-0.33762	0.212907	-0.569818	0.00981521	-0.277165	0.179601	0.480504	0.420809	0.633023	0.398041	-0.0176107	1	0.0507114	1	0.0400839	1	-0.15789	1	0.00906701	1	0.00478901	1	0.00929709	1	-0.0618101	1	-0.0635471	1	-0.174874	1	0.173408	1	0.019688	1	0.85401	0.625398	0.699972	0.000695448	0.0440345	1

## Sheet: abiotic
Probe	Name	cold-01h(logFC)	cold-01h(adjust_p_value)	cold-04h(logFC)	cold-04h(adjust_p_value)	cold-08h(logFC)	cold-08h(adjust_p_value)	peg-01h(logFC)	peg-01h(adjust_p_value)	peg-04h(logFC)	peg-04h(adjust_p_value)	peg-08h(logFC)	peg-08h(adjust_p_value)	peg-24h(logFC)	peg-24h(adjust_p_value)	salt-01h(logFC)	salt-01h(adjust_p_value)	salt-04h(logFC)	salt-04h(adjust_p_value)	salt-08h(logFC)	salt-08h(adjust_p_value)	salt-24h(logFC)	salt-24h(adjust_p_value)	salinity-d04(logFC)	salinity-d04(adjust_p_value)	salinity-d08(logFC)	salinity-d08(adjust_p_value)	salinity-d12(logFC)	salinity-d12(adjust_p_value)	salinity-d16(logFC)	salinity-d16(adjust_p_value)	water deficit-d04(logFC)	water deficit-d04(adjust_p_value)	water deficit-d08(logFC)	water deficit-d08(adjust_p_value)	water deficit-d12(logFC)	water deficit-d12(adjust_p_value)	water deficit-d16(logFC)	water deficit-d16(adjust_p_value)	highTemp-week2(logFC)	highTemp-week2(adjust_p_value)	highTemp-week4(logFC)	highTemp-week4(adjust_p_value)	highTemp-week6(logFC)	highTemp-week6(adjust_p_value)
1621774_at	VvPPD2	0	1	0	1	0	1	0.00791541	0.858077	0	1	0	1	0	1	0	1	0	1	0	1	0	1	-0.000323699	1	0	1	-2.22045e-16	1	0	1	-0.000323699	1	0	1	0.000894825	1	0	1	absent		absent	absent	absent	absent
1618003_at	VvPPD2	-0.142142	0.864333	-0.139552	0.808845	-0.344869	0.223629	0.20796	0.901356	0.0102772	1	-0.0489621	1	0.595155	0.0144743	0.0661796	1	0.169084	0.690064	0.178651	0.700114	0.757061	0.00285684	0.806756	1	-0.135566	1	0.122507	1	1.64505	0.000105695	0.198196	1	0.0457781	1	0.155328	0.949665	1.08205	0.00587217	0.251561	0.613651	0.223367	0.582722	-0.0066919	1
1620470_at	VvJAZ11	0.0263384	1	-0.520452	0.0222463	-0.647265	0.00166233	0.140264	0.955806	-0.115458	0.810363	-0.221995	0.342797	-0.989735	1.94273e-06	0.354458	0.209334	-0.0375806	1	-0.200306	0.474781	-1.02565	2.29233e-06	-0.0241475	1	-0.0282229	1	-0.089079	1	-0.769296	0.044589	0.172189	1	-0.0741872	1	-0.260087	0.764446	-0.0979019	0.906645	0.753207	0.175336	-0.0864684	0.981254	-1.05274	0.0422473
1611640_at	VvZML3	0.0139509	1	-0.0568888	0.847863	-0.078903	0.62451	0.0648139	1	-0.139796	0.406702	-0.0309514	0.963244	0.155952	0.172042	-0.0131042	1	-0.243218	0.0635459	-0.0238302	1	0.155881	0.19442	-0.0501151	1	0.00255165	1	-0.0465835	0.970321	0.213257	0.012946	0.0370345	1	-0.0460815	1	-0.0683839	0.680481	0.0699945	0.446662	-0.0495269	1	-0.0237064	1	-0.0575052	1
1616823_at	VvZML4	-0.18846	0.102285	-0.134104	0.217086	-0.0974302	0.33339	0.184736	0.200086	0.0999816	0.438397	-0.0921252	0.386726	0.277479	0.000993204	0.014789	1	0.0596532	0.672008	-0.0355055	0.903939	0.109659	0.230447	-0.00425108	1	-0.00148933	1	0.0174316	1	0.469928	1.15825e-05	0.0171396	1	0.0612285	1	-0.00191897	1	0.592726	3.1344e-07	0.152649	0.635266	0.307622	0.262183	0.221607	0.27988
1616125_at	VvJAZ1	-0.0854535	0.992264	0.449071	0.12891	0.722291	0.00457129	0.244603	0.785059	-0.0859747	0.962851	-0.105206	0.841468	-0.037359	1	0.133985	0.897316	0.0644039	0.977177	0.0512833	1	-0.171588	0.583512	0.0424692	1	-0.0380377	1	-0.137716	0.713888	0.0628899	0.746857	0.0316381	1	-0.0820345	1	-0.153715	0.473653	0.082621	0.60949	-0.136033	0.938515	-0.127173	0.87664	-0.235079	0.553453
1607780_x_at	VvJAZ1	0.040402	1	0.388912	0.140842	0.792966	0.000576422	0.200671	0.832762	0.0538141	1	0.0392981	1	-0.14776	0.572782	0.107863	0.923936	-0.0389248	1	0.143107	0.72778	-0.222986	0.353205	0.00474325	1	0.0132027	1	-0.0731043	0.993945	0.0294441	0.973664	-0.0407959	1	0.0258182	1	-0.193178	0.365113	0.0301205	0.951131	-0.155655	0.752414	-0.235508	0.479929	-0.233509	0.383524
1617480_at	VvZML1	-0.495068	0.00993463	-0.0541855	0.940044	0.133691	0.475005	0.321882	0.197919	-0.0117077	1	0.164323	0.368296	0.30774	0.0320672	0.0649853	0.960912	0.0915377	0.728925	0.0850057	0.799766	0.240407	0.115287	-0.127663	1	-0.0632308	1	0.00894631	1	-0.018687	0.969695	-0.0973831	1	-0.0595055	1	-0.138094	0.270478	-0.172359	0.0546725	-0.0376328	1	0.0827847	1	0.0863898	0.975762
1612742_s_at	VvZML2	-0.257765	0.232676	0.21441	0.284325	0.158977	0.384301	0.0805805	1	0.295568	0.13061	0.21643	0.214186	0.289978	0.049356	-0.0780435	0.917853	0.17724	0.367537	0.141535	0.544609	0.218591	0.169348	-0.1123	1	-0.0479876	1	0.139545	0.271121	0.207963	0.00419441	-0.109637	1	0.0570197	1	0.0791865	0.478512	0.000278785	1	-0.0653846	1	-0.0183925	1	0.102435	0.976973
1613770_s_at	VvJAZ9	1.42307	0.37035	4.51945	0.000321011	5.17517	1.30576e-05	-0.523457	1	0.300915	1	1.353	0.268233	1.60649	0.119069	0.0905091	1	1.34849	0.302242	0.418215	0.912713	2.2184	0.0339979	0.411049	1	-0.667558	1	0.213286	1	1.83409	0.00672583	0.236749	1	0.0535598	1	-0.291606	0.924644	1.01723	0.124904	0.105215	1	0.195604	0.963818	-0.36483	0.709135
1610372_at	VvJAZ4	0.411878	0.7807	1.81742	0.00996999	2.46783	0.000163358	-0.0567729	1	-0.0401458	1	0.440506	0.609926	-0.0121078	1	0.227999	0.993864	0.40235	0.689177	0.587269	0.511322	0.188708	0.913705	0.415335	1	-0.0667658	1	-0.150068	1	1.12846	0.0287662	0.0236911	1	0.095798	1	-0.202876	0.951733	0.420285	0.449825	0.179441	1	-0.284584	0.939658	0.106969	1
1611521_at	VvPPD1	0.270574	0.355959	-0.231208	0.390637	-0.286387	0.181101	0.167156	0.88016	-0.0910749	0.889427	-0.166952	0.519399	0.0870544	0.779878	0.0198953	1	-0.0801632	0.873899	-0.0727286	0.929993	0.202564	0.351549	0.231301	1	0.0493945	1	-0.0215518	1	-0.017148	1	0.115221	1	0.0521923	1	0.0735	0.853882	-0.110732	0.448929	0.0383542	1	0.497256	0.285276	0.0213178	1
1617224_at	VvZML2	-0.0166656	1	-0.22161	0.0863949	-0.0845371	0.555004	0.0144229	1	-0.0736129	0.748993	-0.0521482	0.802681	-0.00598994	1	0.062741	0.881404	-0.22354	0.0709568	-0.0473212	0.887731	0.0942347	0.458996	0.10881	1	0.415245	1	-0.150055	0.917657	-0.315524	0.181584	-0.0363505	1	0.112132	1	0.00297629	1	-0.545625	0.0176814	0.153788	0.709021	-0.110717	0.758156	-0.0353111	1
1613401_at	VvZML2	-0.00527561	1	0.0411419	1	-0.089309	0.745288	-0.0657799	1	0.0825416	0.875872	-0.0250316	1	-0.412004	0.0109887	-0.140124	0.733188	-0.0298123	1	0.012694	1	-0.272295	0.114599	0.0548956	1	0.113761	1	-0.00125297	1	-0.56225	3.49758e-05	-0.0426038	1	0.0215782	1	-0.0389651	0.997546	-0.766936	3.32189e-07	-0.0338463	1	-0.0160436	1	0.0956528	0.688066
1613136_at	VvJAZ5	2.61818	0.0650913	5.36156	4.76265e-05	5.87606	2.65706e-06	-0.264607	1	-0.140434	1	1.58004	0.19566	0.906543	0.455529	0.650607	0.87058	0.46846	0.857799	0.909893	0.599488	0.352921	0.902416	0.0292846	1	-0.0765445	1	-0.530554	0.95679	2.28208	0.0139569	0.0320688	1	-0.0274019	1	-0.465936	0.880041	1.05615	0.261889	0.331846	0.919758	0.347082	0.820083	0.287476	0.827138
1615500_at	VvCOI1	0.297099	0.155463	-0.397606	0.0268753	0.172189	0.719644	0.172189	0.719644	0.244648	0.233215	0.105101	0.644207	0.307621	0.0364772	0.284856	0.199841	0.269628	0.132279	0.249043	0.182183	0.135564	0.450027	-0.0393935	1	0.045124	1	0.116255	0.516571	0.56987	1.60892e-07	0.0352818	1	0.00233644	1	0.193828	0.0788153	0.518047	6.52743e-07	0.013064	1	-0.146857	0.876376	0.0732046	0.989837

## Sheet: hormone
Probe	Name	JA-1(logFC)	JA-1(adjust_p_value)	MeJA-1(logFC)	MeJA-1(adjust_p_value)	MeJA-SA-1(logFC)	MeJA-SA-1(adjust_p_value)	MeJA-2(logFC)	MeJA-2(adjust_p_value)	SA-2(logFC)	SA-2(adjust_p_value)	SA_MeJA-2(logFC)	SA_MeJA-2(adjust_p_value)	SO2(logFC)	SO2(adjust_p_value)	ABA-d03(logFC)	ABA-d03(adjust_p_value)	ABA-d10(logFC)	ABA-d10(adjust_p_value)	ABA-d14(logFC)	ABA-d14(adjust_p_value)	ABA-d28(logFC)	ABA-d28(adjust_p_value)
1621774_at	VvPPD2	0.122175	0.0409935	-8.88178e-16	1	-8.88178e-16	1	-4.44089e-16	1	-4.44089e-16	1	-4.44089e-16	1	0	1	absent	absent	absent	absent	absent	absent	absent	absent
1618003_at	VvPPD2	0.203464	0.0664415	0.0304147	0.874289	0.0571337	0.649646	-0.235225	0.758609	-0.0430074	1	0.238176	0.713987	-0.354951	0.485153	0.901557	0.0582152	-0.00132771	1	-0.117967	0.785283	-0.369172	0.292549
1620470_at	VvJAZ11	4.82705	1.58375e-06	5.27447	1.06327e-06	3.91512	7.41352e-06	-0.463313	0.6979	-0.0963619	1	-0.0129748	1	-1.02703	0.248044	0.216827	0.629435	1.23752	0.0249499	-0.0885617	0.682731	0.0435016	0.96946
1611640_at	VvZML3	0.172074	0.323474	-0.00466984	1	0.844701	0.000588778	-0.0392896	1	0.237169	0.553583	0.00550681	1	-0.470032	0.182571	-0.208956	0.258092	-0.361715	0.0767113	0.0767457	0.597534	0.0809085	0.673925
1616823_at	VvZML4	0.860584	3.61005e-07	0.517728	1.42048e-05	0.700117	1.66967e-06	-0.128364	0.840614	-0.00257286	1	0.112559	0.846658	-0.35684	0.305875	0.199117	0.048046	0.178263	0.0647528	-0.192685	0.447532	-0.122112	0.771613
1616125_at	VvJAZ1	0.701623	0.00019022	1.69461	6.27508e-07	0.654101	0.000331853	0.809016	0.139817	-0.593612	0.274223	0.49135	0.324987	-0.269833	0.544007	-0.335125	0.00121178	-0.223217	0.00280356	-0.260603	0.065375	-0.108569	0.603214
1607780_x_at	VvJAZ1	0.267843	0.26283	1.20407	0.000490575	0.474158	0.0585434	0.798927	0.119435	-0.405263	0.402171	0.465969	0.320779	0.0259805	1	0.013466	1	-0.151405	0.220438	-0.209685	0.0328651	-0.0565131	0.713253
1617480_at	VvZML1	-0.0272861	0.969051	0.0898714	0.711275	-0.153346	0.449807	-0.647978	0.527494	-1.12755	0.268792	-0.819323	0.383407	0.241227	0.858807	-0.11356	0.17494	-0.0326831	0.730364	0.0282389	0.96539	-0.0937224	0.659898
1612742_s_at	VvZML2	0.0646423	0.616802	0.170049	0.158249	-0.123231	0.305718	-0.0378546	1	-0.317064	0.658466	-0.332755	0.613329	-0.0260191	1	0.118817	0.178111	-0.190958	0.0552263	0.108177	0.382289	-0.258464	0.0622004
1613770_s_at	VvJAZ9	4.00069	4.79876e-08	4.26354	3.43145e-08	3.35586	1.79313e-07	1.36661	0.0385705	0.160457	0.850292	1.16221	0.0752846	-0.168143	0.792361	0.650999	0.276293	1.53645	0.0361415	-0.0855333	0.937375	0.356627	0.457015
1610372_at	VvJAZ4	3.80635	1.17994e-09	4.55352	3.17902e-10	3.537	2.10682e-09	2.11808	0.0289388	0.218326	0.857143	1.60953	0.0752846	-0.352659	0.609426	0.397528	0.0900072	1.11296	0.00480288	-0.226105	0.559356	0.319517	0.481893
1611521_at	VvPPD1	-0.136598	0.0328374	-0.135329	0.0361644	-0.135329	0.0357782	0.129204	0.548356	0.315184	0.197268	0.357685	0.116531	-0.598415	0.036555	0.0211461	0.506547	-0.0141649	0.686295	-0.0276992	1	0.0721521	0.92413
1617224_at	VvZML2	0.000581523	1	0.000756627	1	0.043033	0.182931	0.266622	0.860605	0.15712	0.983855	0.164829	0.955245	-0.272651	0.79864	0.015699	0.485369	4.44089e-16	1	0.0387438	0.610948	0.0213111	0.913602
1613401_at	VvZML2	0.731239	0.000158693	0.330045	0.01784	0.627166	0.00047398	0.26527	0.646615	-0.0776205	1	-0.106824	0.932467	0.0805558	0.984859	0.610208	0.013621	0.242854	0.159679	0.0352341	0.43108	-0.0747012	0.118359
1613136_at	VvJAZ5	9.90074	8.85543e-11	9.73483	1.03574e-10	9.76028	1.01789e-10	2.57967	0.0490923	0.188456	0.988334	2.33876	0.0767581	-0.146214	1	0.824005	0.208686	0.744917	0.24931	-0.573361	0.476908	0.121787	1
1615500_at	VvCOI1	1.17978	3.01456e-05	0.800186	0.000447527	0.459782	0.0106988	-0.292008	0.396984	0.130371	0.737272	-0.0156932	1	-0.234216	0.407347	0.0374505	0.696069	0.128891	0.147165	0.0046986	1	-0.00172117	1
